# Supplementary material for: Systemic metabolic depletion of gut microbiome undermines responsiveness to melanoma immunotherapy
Source: Life Sci Alliance. 2024 Mar 6;7(5):e202302480. doi: 10.26508/lsa.202302480 (PMC10917649; doi:10.26508/lsa.202302480)
Supplement: Supplementary file 3 [file LSA-2023-02480_TableS3.xlsx]

## Sheet: Table S3
Statistical evaluation of alpha and beta diversity of abundance profiles obtained using MAGs catalog.
Two-Way ANOVA, Shannon index
Variable	Df	Sum Sq	Mean Sq	F value	Pr(>F)	FDR
dataset	6	14.1	2.3505	11.43	3.45e-12	6.9e-12
response	1	0.09	0.0927	0.45	0.502	0.502
Residuals	672	138.24	0.2057
PERMANOVA, robust Aitchison distance, 9999 permutations
Variable	Df	SumOfSqs	R2	F	Pr(>F)	FDR
dataset	6	601.29	0.39124	73.427	0.0001	0.0001
response	1	21.16	0.01377	15.505	0.0001	0.0001
Residuals	670	914.43	0.59499
Total	677	1536.88	1
Statistical evaluation of log ratios calculated from Songbird results and selected MAGs relative abundance profiles.
Two-Way ANOVA, Baruch_2021
Variable	Df	Sum Sq	Mean Sq	F value	Pr(>F)	FDR
donor	1	3320	3320	74.72	2.08e-10	4.16463e-10
response	1	366	366	8.23	0.00677	0.00677
Residuals	37	1644	44
Two-Way ANOVA, Davar_2021
Variable	Df	Sum Sq	Mean Sq	F value	Pr(>F)	FDR
donor	6	291995	48666	48.31	< 2E-016	3.28088e-34
response	1	27874	27874	27.67	4.21e-07	4.2075e-07
Residuals	173	174259	1007
