# Supplementary material for: Systemic metabolic depletion of gut microbiome undermines responsiveness to melanoma immunotherapy
Source: Life Sci Alliance. 2024 Mar 6;7(5):e202302480. doi: 10.26508/lsa.202302480 (PMC10917649; doi:10.26508/lsa.202302480)
Supplement: Supplementary file 8 [file LSA-2023-02480_TableS8.xlsx]

## Sheet: Table S8
Statistical evaluation of the content of different gene groups in MAG biomarkers.
Gene groups amount: Two-way ANOVA
CAZy
Variable	Df	Sum Sq	Mean Sq	F value	Pr(>F)	FDR
phyla	5	23537	4707	5.396	0.000184	0.000368
status	1	4092	4092	4.69	0.032575	0.032575
Residuals	106	92469	872
KOG
Variable	Df	Sum Sq	Mean Sq	F value	Pr(>F)	FDR
phyla	5	2322087	464417	7.612	2.66e-06	5.32e-06
status	1	782388	782388	12.824	0.000482	0.000482
Residuals	130	7931041	61008
RXN
Variable	Df	Sum Sq	Mean Sq	F value	Pr(>F)	FDR
phyla	5	30491	6098	4.85	0.000425	0.000425
status	1	16926	16926	13.46	0.000355	0.000425
Residuals	129	162185	1257
Gene group structure: PERMANOVA, Bray-Curtis dissimilarity, 9999 permutations
CAZy
Variable	Df	SumOfSqs	R2	F	Pr(>F)	FDR
phyla	5	4.6385	0.14672	3.7024	0.0001	0.0002
status	1	0.4152	0.01313	1.657	0.068	0.068
Residuals	106	26.5602	0.84014
Total	112	31.6139	1
KOG
Variable	Df	SumOfSqs	R2	F	Pr(>F)	FDR
phyla	5	0.2673	0.01972	3.6888	0.0001	0.0001
status	1	3.8646	0.2852	10.668	0.0001	0.0001
Residuals	130	9.4188	0.69508
Total	136	13.5507	1
RXN
Variable	Df	SumOfSqs	R2	F	Pr(>F)	FDR
phyla	5	2.7291	0.23345	8.1447	0.0001	0.0001
status	1	0.2491	0.02131	3.7165	0.0001	0.0001
Residuals	130	8.7122	0.74524
Total	136	11.6904	1
