# Supplementary material for: Systemic metabolic depletion of gut microbiome undermines responsiveness to melanoma immunotherapy
Source: Life Sci Alliance. 2024 Mar 6;7(5):e202302480. doi: 10.26508/lsa.202302480 (PMC10917649; doi:10.26508/lsa.202302480)
Supplement: Supplementary file 9 [file LSA-2023-02480_TableS9.xlsx]

## Sheet: Table S9
Number of CAZy categories in Bacteroidetes MAG biomarkers.
genomeid	taxonomy	n datasets	status	n cazy	n GH	GT2	GH13	GT28	GT35	GT4	GT5	CBM48	GT51	GH2	GH31	GH3	CBM50	GH23	GH36	CE4	CE9	GH1	GH32	GH43	GH77	GH4	GH25	GH29	GH112	GH18	GH51	GH105	GH94	CBM34	GT0	GH172	GH5	GH28	GH38	GH73	GH8	GH0	GH39	GH42	GH130	GT19	GT9	CE11	GH20
SRR16554775.14	d__Bacteria;p__Bacteroidota;c__Bacteroidia;o__Bacteroidales;f__Bacteroidaceae;g__Bacteroides;s__Bacteroides ovatus	2	R	123	70	1	1	1	1	1	1	1	1	1	1	1	1	1	1	1	1	1	1	1	0	1	1	1	0	1	1	1	0	0	1	1	1	1	1	1	1	1	0	1	1	1	1	1	1
SRR6000940.9	d__Bacteria;p__Bacteroidota;c__Bacteroidia;o__Bacteroidales;f__Bacteroidaceae;g__Bacteroides;s__Bacteroides xylanisolvens	3	R	109	64	1	1	1	1	1	1	1	1	1	1	1	1	1	1	1	1	0	1	1	0	1	1	1	0	1	1	1	0	0	1	1	1	1	1	0	1	0	0	1	1	1	1	1	1
SRR5930523.44	d__Bacteria;p__Bacteroidota;c__Bacteroidia;o__Bacteroidales;f__Bacteroidaceae;g__Bacteroides;s__Bacteroides uniformis	5	R	92	56	1	1	1	1	1	1	0	1	1	1	1	1	1	1	1	0	0	1	1	0	1	1	1	0	1	1	1	1	0	1	1	1	1	1	0	1	0	0	1	1	1	1	1	1
SRR6000908.15	d__Bacteria;p__Bacteroidota;c__Bacteroidia;o__Bacteroidales;f__Bacteroidaceae;g__Bacteroides;s__Bacteroides nordii	2	R	74	41	1	1	1	1	1	1	0	1	1	1	1	1	1	1	1	0	0	1	1	0	0	1	1	0	1	0	1	0	0	0	1	0	1	1	0	1	1	0	0	1	1	1	1	1
SRR16554761.16	d__Bacteria;p__Bacteroidota;c__Bacteroidia;o__Bacteroidales;f__Tannerellaceae;g__Parabacteroides;s__Parabacteroides distasonis	3	R	73	45	1	1	1	1	1	1	1	1	1	1	1	1	1	1	1	1	0	1	1	0	0	0	1	0	0	1	0	0	0	1	1	1	1	1	1	1	1	0	0	1	1	1	1	1
SRR13022364.1	d__Bacteria;p__Bacteroidota;c__Bacteroidia;o__Bacteroidales;f__Bacteroidaceae;g__Prevotella;s__Prevotella hominis	2	NR	58	37	1	1	1	1	1	1	0	1	1	1	1	1	0	1	1	0	1	1	1	0	1	1	1	0	0	1	1	1	0	0	0	1	1	1	0	1	1	0	0	1	1	0	1	0
SRR16554757.34	d__Bacteria;p__Bacteroidota;c__Bacteroidia;o__Bacteroidales;f__Rikenellaceae;g__Alistipes;s__Alistipes dispar	2	NR	58	36	1	1	1	0	1	1	1	1	1	1	1	1	1	1	1	1	0	0	1	0	0	0	1	0	1	1	0	0	0	0	0	1	0	1	1	1	1	0	0	1	1	1	1	1
SRR16554702.12	d__Bacteria;p__Bacteroidota;c__Bacteroidia;o__Bacteroidales;f__Rikenellaceae;g__Alistipes;s__Alistipes communis	2	R	39	23	1	1	1	0	1	1	1	1	1	0	1	1	1	1	1	0	0	0	0	0	0	0	0	0	0	0	0	0	0	0	0	0	0	1	0	0	0	1	0	1	1	1	1	1
SRR13022404.18	d__Bacteria;p__Bacteroidota;c__Bacteroidia;o__Bacteroidales;f__Marinifilaceae;g__Odoribacter;s__Odoribacter splanchnicus	3	R	38	24	1	1	1	0	1	1	0	1	1	1	1	1	1	0	0	0	0	0	1	0	0	0	1	0	0	1	0	0	0	0	0	1	0	0	0	1	0	0	0	0	1	1	1	1
metabat_ERR6275674.171	d__Bacteria;p__Bacteroidota;c__Bacteroidia;o__Bacteroidales;f__Barnesiellaceae;g__Barnesiella;s__Barnesiella intestinihominis	6	R	36	22	1	1	1	1	1	1	0	1	1	1	1	1	1	0	1	0	0	0	1	0	0	0	0	0	0	1	0	0	0	0	0	1	0	1	0	1	0	0	0	1	1	0	1	0
ERR6281505.4	d__Bacteria;p__Bacteroidota;c__Bacteroidia;o__Bacteroidales;f__Rikenellaceae;g__Alistipes;s__Alistipes avistercoris	2	R	26	14	1	1	1	0	1	1	1	1	0	0	0	1	0	0	1	0	0	0	0	0	0	0	1	0	1	0	0	0	0	0	0	0	0	1	1	0	0	0	0	1	1	0	1	0
metabat_ERR6282383.87	d__Bacteria;p__Bacteroidota;c__Bacteroidia;o__Bacteroidales;f__Marinifilaceae;g__Butyricimonas;s__Butyricimonas virosa	2	NR	26	13	1	1	1	1	1	1	0	1	1	0	1	1	1	0	0	0	0	0	0	0	0	0	1	0	0	0	0	0	0	1	0	0	0	0	0	1	0	0	0	0	1	1	0	1
SRR13022375.14	d__Bacteria;p__Bacteroidota;c__Bacteroidia;o__Bacteroidales;f__Marinifilaceae;g__Butyricimonas;s__Butyricimonas faecalis	3	NR	21	10	1	1	1	0	1	1	0	1	1	0	1	1	1	0	0	0	0	0	0	0	0	0	1	0	0	0	0	0	0	0	0	0	0	0	0	1	0	0	0	0	1	1	1	0
SRR13022365.001	d__Bacteria;p__Bacteroidota;c__Bacteroidia;o__Bacteroidales;f__Porphyromonadaceae;g__Porphyromonas;s__Porphyromonas sp900539765	2	NR	20	9	1	1	1	1	1	1	0	1	0	0	1	1	1	0	0	0	0	0	0	1	0	0	1	0	0	0	0	0	0	1	0	0	0	1	0	1	0	0	0	0	1	0	1	0
SRR13022373.23	d__Bacteria;p__Bacteroidota;c__Bacteroidia;o__Bacteroidales;f__UBA11471;g__UBA11471;s__UBA11471 sp900547555	3	NR	6	4	1	0	0	0	1	0	0	0	1	0	0	0	0	0	0	0	0	0	1	0	0	0	0	0	0	0	0	0	0	0	0	0	0	0	0	0	0	0	0	0	0	0	0	0
ERR6282137.103	d__Bacteria;p__Bacteroidota;c__Bacteroidia;o__Bacteroidales;f__Muribaculaceae;g__Limisoma;s__Limisoma sp000437795	2	NR	2	0	1	0	0	0	1	0	0	0	0	0	0	0	0	0	0	0	0	0	0	0	0	0	0	0	0	0	0	0	0	0	0	0	0	0	0	0	0	0	0	0	0	0	0	0
[truncated: 174 more columns]
