# Supplementary material for: Systemic metabolic depletion of gut microbiome undermines responsiveness to melanoma immunotherapy
Source: Life Sci Alliance. 2024 Mar 6;7(5):e202302480. doi: 10.26508/lsa.202302480 (PMC10917649; doi:10.26508/lsa.202302480)
Supplement: Supplementary file 10 [file LSA-2023-02480_TableS10.xlsx]

## Sheet: Table S10
Results of statistical analysis of gene group content across MAG biomarker groups.
Fisher exact test results obtained using KOG distribution across MAGs biomarkers.										GSEA analysis results
KOG	name	pos_pos	pos_neg	neg_pos	neg_neg	pval	padj	status		KEGG modules
K01854	glf | UDP-galactopyranose mutase [EC:5.4.99.9]	54	30	11	42	4.8121e-07	0.00245946	increased in R		module	name	process	Genes (tot)	Genes (down)	Genes (up)	Stat (dist.dir.up)	p (dist.dir.up)	p adj (dist.dir.up)	Stat (dist.dir.dn)	p (dist.dir.dn)	p adj (dist.dir.dn)	status
K02189	cbiG | cobalt-precorrin 5A hydrolase [EC:3.7.1.12]	29	55	1	52	1.05064e-06	0.00268492	increased in R		M00924	uroporphyrinogen III => cobyrinate a,c-diamide	Cobalamin biosynthesis, anaerobic	14	3	11	5.8274	0.0001	0.004	-5.8274	1	1	increased in R
K05895	cobK-cbiJ | precorrin-6A/cobalt-precorrin-6A reductase [EC:1.3.1.54 1.3.1.106]	23	61	0	53	3.31309e-06	0.0056444	increased in R		M00122	cobyrinate a,c-diamide => cobalamin	Cobalamin biosynthesis	8	1	7	3.6015	0.0001	0.004	-3.6015	1	1	increased in R
K07015	yqeG | putative phosphatase [EC:3.1.3.-]	58	26	16	37	8.28303e-06	0.00868411	increased in R		M00019	Pyruvate => isoleucine	Valine/isoleucine biosynthesis	6	1	5	2.6951	0.0005	0.008	-2.6951	0.9996	1	increased in R
K00651	metA | homoserine O-succinyltransferase/O-acetyltransferase [EC:2.3.1.46 2.3.1.31]	69	15	24	29	8.49551e-06	0.00868411	increased in R		M00048	PRPP + glutamine => IMP	De novo purine biosynthesis	15	5	10	2.7484	0.0005	0.008	-2.7484	0.9996	1	increased in R
K00859	coaE | dephospho-CoA kinase [EC:2.7.1.24]	63	21	20	33	1.48029e-05	0.0126096	increased in R		M00120	pantothenate => CoA	Coenzyme A biosynthesis	6	2	4	2.5996	0.0006	0.008	-2.5996	0.9995	1	increased in R
K00595	cobL-cbiET | precorrin-6B C5,15-methyltransferase / cobalt-precorrin-6B C5,C15-methyltransferase [EC:2.1.1.132 2.1.1.289 2.1.1.196]	38	46	6	47	1.89078e-05	0.0138054	increased in R		M00570	threonine => isoleucine	Isoleucine biosynthesis	7	1	6	2.5633	0.0006	0.008	-2.5633	0.9995	1	increased in R
K07096	K07096 | uncharacterized protein	30	54	3	50	2.50901e-05	0.0142484	increased in R		M00026	PRPP => histidine	Histidine biosynthesis	14	2	12	2.5851	0.0008	0.0091429	-2.5851	0.9993	1	increased in R
K02224	cobB-cbiA | cobyrinic acid a,c-diamide synthase [EC:6.3.5.9 6.3.5.11]	46	38	10	43	2.2453e-05	0.0142484	increased in R
K20974	K20974 | two-component system, sensor histidine kinase [EC:2.7.13.3]	26	58	2	51	4.59376e-05	0.0192925	increased in R		KEGG pathways
K12506	IspDF | 2-C-methyl-D-erythritol 4-phosphate cytidylyltransferase / 2-C-methyl-D-erythritol 2,4-cyclodiphosphate synthase [EC:2.7.7.60 4.6.1.12]	22	62	1	52	6.84527e-05	0.0192925	increased in R		pathway	name	Genes (tot)	Genes (down)	Genes (up)	Stat (dist.dir.up)	p (dist.dir.up)	p adj (dist.dir.up)	Stat (dist.dir.dn)	p (dist.dir.dn)	p adj (dist.dir.dn)	status
K06972	PITRM1, PreP, CYM1 | presequence protease [EC:3.4.24.-]	40	44	8	45	6.74875e-05	0.0192925	increased in R		ko00290	Valine, leucine and isoleucine biosynthesis	12	2	10	4.0678	0.0001	0.0028	-4.0678	1	1	increased in R
K05936	cobM, cbiF | precorrin-4/cobalt-precorrin-4 C11-methyltransferase [EC:2.1.1.133 2.1.1.271]	46	38	11	42	6.34404e-05	0.0192925	increased in R		ko00860	Porphyrin metabolism	42	19	23	5.2019	0.0001	0.0028	-5.2019	1	1	increased in R
K05934	cobJ, cbiH | precorrin-3B C17-methyltransferase / cobalt-factor III methyltransferase [EC:2.1.1.131 2.1.1.272]	46	38	11	42	6.34404e-05	0.0192925	increased in R		ko01210	2-Oxocarboxylic acid metabolism	27	7	20	4.7881	0.0001	0.0028	-4.7881	1	1	increased in R
K03719	lrp | Lrp/AsnC family transcriptional regulator, leucine-responsive regulatory protein	40	44	8	45	6.74875e-05	0.0192925	increased in R		ko00770	Pantothenate and CoA biosynthesis	22	9	13	3.0686	0.0002	0.0042	-3.0686	0.9999	1	increased in R
K02203	thrH | phosphoserine / homoserine phosphotransferase [EC:3.1.3.3 2.7.1.39]	26	58	2	51	4.59376e-05	0.0192925	increased in R		ko00300	Lysine biosynthesis	20	6	14	2.8806	0.0003	0.00504	-2.8806	0.9998	1	increased in R
K02113	ATPF1D, atpH | F-type H+-transporting ATPase subunit delta	59	25	19	34	7.35159e-05	0.0192925	increased in R		ko00400	Phenylalanine, tyrosine and tryptophan biosynthesis	30	6	24	2.8146	0.0006	0.0084	-2.8146	0.9995	1	increased in R
K01703	leuC, IPMI-L | 3-isopropylmalate/(R)-2-methylmalate dehydratase large subunit [EC:4.2.1.33 4.2.1.35]	72	12	29	24	7.5494e-05	0.0192925	increased in R
K01649	leuA, IMS | 2-isopropylmalate synthase [EC:2.3.3.13]	72	12	29	24	7.5494e-05	0.0192925	increased in R		MetaCyc pathways
K01091	gph | phosphoglycolate phosphatase [EC:3.1.3.18]	79	5	36	17	7.43883e-05	0.0192925	increased in R		pathway	name	Genes (tot)	Genes (down)	Genes (up)	Stat (dist.dir.up)	p (dist.dir.up)	p adj (dist.dir.up)	Stat (dist.dir.dn)	p (dist.dir.dn)	p adj (dist.dir.dn)	status
K06881	bifunctional oligoribonuclease and PAP phosphatase NrnA [EC:3.1.3.7 3.1.13.3]	67	17	25	28	8.65638e-05	0.021068	increased in R		|BRANCHED-CHAIN-AA-SYN-PWY|	superpathway of branched chain amino acid biosynthesis	14	1	13	4.5138	0.0001	0.0031	-4.5138	1	1	increased in R
K23352	gcdD, mmdD | glutaconyl-CoA/methylmalonyl-CoA decarboxylase subunit delta	27	57	3	50	0.000128907	0.0299475	increased in R		|PWY-5507|	adenosylcobalamin biosynthesis I (anaerobic)	19	5	14	3.8044	0.0001	0.0031	-3.8044	1	1	increased in R
K13747	nspC | carboxynorspermidine decarboxylase [EC:4.1.1.96]	42	42	10	43	0.000188552	0.0310867	increased in R		|PWYG-321|	mycolate biosynthesis	70	13	57	4.4909	0.0001	0.0031	-4.4909	1	1	increased in R
K10844	ERCC2, XPD | DNA excision repair protein ERCC-2 [EC:5.6.2.3]	38	46	8	45	0.000188532	0.0310867	increased in R		|PRPP-PWY|	superpathway of histidine, purine, and pyrimidine biosynthesis	43	13	30	3.7366	0.0002	0.00465	-3.7366	0.9999	1	increased in R
K06042	cobH-cbiC | precorrin-8X/cobalt-precorrin-8 methylmutase [EC:5.4.99.61 5.4.99.60]	46	38	12	41	0.000165653	0.0310867	increased in R
K03525	coaX | type III pantothenate kinase [EC:2.7.1.33]	72	12	30	23	0.000174036	0.0310867	increased in R
K02188	cbiD | cobalt-precorrin-5B (C1)-methyltransferase [EC:2.1.1.195]	44	40	11	42	0.000179407	0.0310867	increased in R
K01005	tagT_U_V | polyisoprenyl-teichoic acid--peptidoglycan teichoic acid transferase [EC:2.7.8.-]	36	48	7	46	0.00017789	0.0310867	increased in R
K00937	ppk1 | polyphosphate kinase [EC:2.7.4.1]	71	13	29	24	0.000156549	0.0310867	increased in R
K00702	E2.4.1.20 | cellobiose phosphorylase [EC:2.4.1.20]	34	50	6	47	0.000160017	0.0310867	increased in R
K00048	fucO | lactaldehyde reductase [EC:1.1.1.77]	46	38	12	41	0.000165653	0.0310867	increased in R
K08591	plsY | acyl phosphate:glycerol-3-phosphate acyltransferase [EC:2.3.1.275]	64	20	24	29	0.00024671	0.0394043	increased in R
K19092	ParE1_3_4 | toxin ParE1/3/4	35	49	7	46	0.000291835	0.0415126	increased in R
K06200	cstA | carbon starvation protein	50	34	15	38	0.000308276	0.0415126	increased in R
K01740	metY| O-acetylhomoserine (thiol)-lyase [EC:2.5.1.49]	69	15	28	25	0.000269377	0.0415126	increased in R
K01704	leuD, IPMI-S | 3-isopropylmalate/(R)-2-methylmalate dehydratase small subunit [EC:4.2.1.33 4.2.1.35]	70	14	29	24	0.000308644	0.0415126	increased in R
K01588	purE | 5-(carboxyamino)imidazole ribonucleotide mutase [EC:5.4.99.18]	81	3	40	13	0.000300986	0.0415126	increased in R
K00290	LYS1 | saccharopine dehydrogenase (NAD+, L-lysine forming) [EC:1.5.1.7]	41	43	10	43	0.000308406	0.0415126	increased in R
K04486	E3.1.3.15B | histidinol-phosphatase (PHP family) [EC:3.1.3.15]	53	31	17	36	0.000355427	0.0465791	increased in R
K03320	amt, AMT, MEP | ammonium transporter, Amt family	59	25	21	32	0.000380248	0.0474011	increased in R
K02313	dnaA | chromosomal replication initiator protein	80	4	39	14	0.000376533	0.0474011	increased in R
Fisher exact test results obtained using RXN distribution across MAGs biomarkers.
rxn	name	pos_pos	pos_neg	neg_pos	neg_neg	pval	padj	status
3-ISOPROPYLMALDEHYDROG-RXN	D-malate/3-isopropylmalate dehydrogenase (decarboxylating)	74	9	30	23	1.77599e-05	0.00316067	increased in R
GALPMUT-RXN	UDP-galactopyranose mutase	53	30	12	41	2.10487e-06	0.00316067	increased in R
RXN-1	N-acetylputrescine oxidase	50	33	12	41	1.38147e-05	0.00316067	increased in R
RXN-10778	serotonin oxidase	50	33	12	41	1.38147e-05	0.00316067	increased in R
RXN-10817	phenylethylamine oxidase	50	33	12	41	1.38147e-05	0.00316067	increased in R
RXN-10907	noradrenaline oxidase	50	33	12	41	1.38147e-05	0.00316067	increased in R
RXN-10908	adrenaline oxidase	50	33	12	41	1.38147e-05	0.00316067	increased in R
RXN-10910	normetanephrine oxidase	50	33	12	41	1.38147e-05	0.00316067	increased in R
RXN-10913	metanephrine oxidase	50	33	12	41	1.38147e-05	0.00316067	increased in R
RXN-11067	5-methoxytryptamine oxidase	50	33	12	41	1.38147e-05	0.00316067	increased in R
RXN-1401	tryptamine oxidase	50	33	12	41	1.38147e-05	0.00316067	increased in R
RXN-14464	2-benzyl-3-hydroxybutanedioate dehydrogenase	66	17	23	30	1.8135e-05	0.00316067	increased in R
RXN-14533	dTDP-fucopyranose mutase	52	31	12	41	4.02393e-06	0.00316067	increased in R
RXN-14986	3-ethylmalate dehydrogenase	74	9	30	23	1.77599e-05	0.00316067	increased in R
RXN-18200	isopropylmalate dehydrogenase 3	74	9	30	23	1.77599e-05	0.00316067	increased in R
RXN-18202	isopropylmalate dehydrogenase 3	74	9	30	23	1.77599e-05	0.00316067	increased in R
RXN-18204	isopropylmalate dehydrogenase 3	74	9	30	23	1.77599e-05	0.00316067	increased in R
RXN-18206	isopropylmalate dehydrogenase 3	74	9	30	23	1.77599e-05	0.00316067	increased in R
RXN-18208	isopropylmalate dehydrogenase 3	74	9	30	23	1.77599e-05	0.00316067	increased in R
RXN-5821	tyramine oxidase	50	33	12	41	1.38147e-05	0.00316067	increased in R
RXN-5821	monoamine oxidase	50	33	12	41	1.38147e-05	0.00316067	increased in R
RXN6666-4	dopamine oxidase	50	33	12	41	1.38147e-05	0.00316067	increased in R
RXN-8762	cobalt precorrin-4 (C11)-methyltransferase	50	33	13	40	3.79783e-05	0.00631821	increased in R
GLYCOLALDREDUCT-RXN	glycolaldehyde reductase	65	18	24	29	8.6072e-05	0.0126009	increased in R
LACALDRED	lactaldehyde reductase	65	18	24	29	8.6072e-05	0.0126009	increased in R
RXN-8641	RXN-8641	65	18	24	29	8.6072e-05	0.0126009	increased in R
RXN-2364	sulfoacetaldehyde acetyltransferase	72	11	30	23	9.54036e-05	0.0134299	increased in R
RXN-8761	cobalt-precorrin-3 (C17)-methyltransferase	46	37	12	41	0.000129025	0.0174901	increased in R
RXN-7745	beta-methyl-D-malate dehydrogenase	68	15	27	26	0.000141499	0.0178581	increased in R
RXN-8769	cobyrinate A,C-diamide synthase	51	32	15	38	0.000139451	0.0178581	increased in R
RXN0-5114	3-phosphoserine phosphatase	38	45	8	45	0.000154646	0.0188668	increased in R
HOMSUCTRAN-RXN	homoserine O-succinyltransferase	69	14	28	25	0.000161764	0.0190986	increased in R
RXN-5184	[LysW]-L-2-aminoadipate semialdehyde transaminase	70	13	29	24	0.000181899	0.0208046	increased in R
RXN-15914	bacimethrin diphosphokinase	65	18	25	28	0.00019506	0.0209977	increased in R
RXN-8764	cobalt-precorrin-5B (C1)-methyltransferase	47	36	13	40	0.000191779	0.0209977	increased in R
DIHYDROXYISOVALDEHYDRAT-RXN	2,3-dihydroxy-isovalerate dehydratase	74	9	33	20	0.000240763	0.0244776	increased in R
DIHYDROXYMETVALDEHYDRAT-RXN	2,3-Dihydroxy-3-methylvalerate dehydratase	74	9	33	20	0.000240763	0.0244776	increased in R
RXN-9380	carboxynorspermidine decarboxylase	41	42	10	43	0.000249906	0.0247204	increased in R
1.5.1.9-RXN	saccharopine dehydrogenase	40	43	10	43	0.000407053	0.0332184	increased in R
2-ISOPROPYLMALATESYN-RXN	2-isopropylmalate synthase	71	12	31	22	0.00044291	0.0332184	increased in R
2.7.7.60-RXN	2-C-methyl-D-erythritol 4-phosphate cytidylyltransferase	58	25	21	32	0.000459889	0.0332184	increased in R
2.7.7.60-RXN	4-diphosphocytidyl-2C-methyl-D-erythritol synthase	58	25	21	32	0.000459889	0.0332184	increased in R
5.4.1.2-RXN	precorrin-8x methylmutase	47	36	14	39	0.000453206	0.0332184	increased in R
L-ARABINONATE-DEHYDRATASE-RXN	L-arabinonate dehydratase	73	10	33	20	0.000513428	0.0332184	increased in R
L-ARABINONATE-DEHYDRATASE-RXN	L-arabonate dehydratase	73	10	33	20	0.000513428	0.0332184	increased in R
R342-RXN	cobaltochelatase	64	19	25	28	0.000355675	0.0332184	increased in R
RXN-10773	cellobiose beta-glucosidase	62	21	24	29	0.000517336	0.0332184	increased in R
RXN-11565	carboxynorspermidine dehydrogenase	42	41	11	42	0.000384752	0.0332184	increased in R
RXN-11566	carboxyspermidine synthase	42	41	11	42	0.000384752	0.0332184	increased in R
RXN-13602	linustatin beta-diglucosidase	62	21	24	29	0.000517336	0.0332184	increased in R
RXN-13603	neolinustatin beta-diglucosidase	62	21	24	29	0.000517336	0.0332184	increased in R
RXN-18846	RXN-18846	62	21	24	29	0.000517336	0.0332184	increased in R
RXN-19009	glycoprotein 3-alpha-L-fucosyltransferase	66	17	27	26	0.000500692	0.0332184	increased in R
RXN-21329	succinyltransferase	72	11	32	21	0.000481238	0.0332184	increased in R
RXN-5341	linamarin beta-glycosidase	62	21	24	29	0.000517336	0.0332184	increased in R
RXN-8036	coumarinic acid glucoside beta-glucosidase	62	21	24	29	0.000517336	0.0332184	increased in R
RXN-9674	lotaustralin beta-glucosidase	62	21	24	29	0.000517336	0.0332184	increased in R
RXN-9674	lotaustralin beta-glycosidase	62	21	24	29	0.000517336	0.0332184	increased in R
RXN18C3-14	beta2-tomatinase	62	21	24	29	0.000517336	0.0332184	increased in R
RXN3O-127	saccharopine dehydrogenase (NADP+, L-glutamate-forming)	40	43	10	43	0.000407053	0.0332184	increased in R
SPERMIDINESYN-RXN	spermidine synthase	40	43	10	43	0.000407053	0.0332184	increased in R
R341-RXN	hydrogenobyrinate a,c-diamide synthase	48	35	15	38	0.000631549	0.0398529	increased in R
RXN-16296	L-alanine-anticapsin ligase	26	57	4	49	0.000699156	0.0433714	increased in R
