# Supplementary material for: Systemic metabolic depletion of gut microbiome undermines responsiveness to melanoma immunotherapy
Source: Life Sci Alliance. 2024 Mar 6;7(5):e202302480. doi: 10.26508/lsa.202302480 (PMC10917649; doi:10.26508/lsa.202302480)
Supplement: Supplementary file 11 [file LSA-2023-02480_TableS11.xlsx]

## Sheet: Table S11
Statistical evaluation of gapseq predicted amino acid auxotrophy/prototrophy.
PERMANOVA, Bray-Curtis dissimilarity, 9999 permutations.
Variable	Df	SumOfSqs	R2	F	Pr(>F)	FDR
phyla	5	1.9758	0.11644	3.5577	0.0001	0.0002
status	1	0.5537	0.03263	4.9852	0.002	0.002
Residuals	130	14.4396	0.85093
Total	136	16.9692	1
Fisher exact test.
name	pos_pos	pos_neg	neg_pos	neg_neg	pval	padj	status
PROT|L-Proline	40	44	11	42	0.00118155	0.0189049	increased in R
PROT|L-Lysine	58	26	26	27	0.0155735	0.124588	increased in R
PROT|L-Glutamine	69	15	35	18	0.026903	0.143483	increased in R
PROT|L-Tryptophan	27	57	9	44	0.0370369	0.148148	increased in R
PROT|L-Asparagine	72	12	39	14	0.0629811	0.20154	increased in R
AUX|L-Tryptophan	42	42	38	15	0.00936977	0.0499721	decreased in R
AUX|L-Leucine	25	59	28	25	0.00595436	0.0499721	decreased in R
AUX|L-Isoleucine	20	64	24	29	0.00772799	0.0499721	decreased in R
AUX|L-Arginine	11	73	16	37	0.0136262	0.054505	decreased in R
AUX|L-Proline	41	43	36	17	0.0211945	0.0565187	decreased in R
AUX|L-Glutamine	3	81	8	45	0.0191943	0.0565187	decreased in R
AUX|L-Methionine	29	55	27	26	0.0424054	0.0969266	decreased in R
AUX|L-Valine	26	58	24	29	0.0653048	0.122703	decreased in R
AUX|L-Cysteine	19	65	19	34	0.0690205	0.122703	decreased in R
AUX|L-Histidine	38	46	31	22	0.0907181	0.145149	decreased in R
AUX|L-Threonine	21	63	19	34	0.121866	0.164525	decreased in R
AUX|L-Lysine	14	70	14	39	0.123394	0.164525	decreased in R
