# Supplementary material for: Systemic metabolic depletion of gut microbiome undermines responsiveness to melanoma immunotherapy
Source: Life Sci Alliance. 2024 Mar 6;7(5):e202302480. doi: 10.26508/lsa.202302480 (PMC10917649; doi:10.26508/lsa.202302480)
Supplement: Supplementary file 12 [file LSA-2023-02480_TableS12.xlsx]

## Sheet: Table S12
Statistical evaluation of cobalamin-linked gene groups across MAG biomarkers.
List of cobalamin-dependent enzymes added to the analysis.				PERMANOVA, Bray-Curtis dissimilarity, 9999 permutations.
Gene	Process	KOG		Variable	Df	SumOfSqs	R2	F	Pr(>F)	FDR
NrdJ	ribonucletotide reductase	K00524		phyla	5	9.796	0.27492	10.464	0.0001	0.0001
NrdJ	ribonucletotide reductase	K00525		status	1	2.057	0.05773	10.986	0.0001	0.0001
NrdJ	ribonucletotide reductase	K00526		Residuals	127	23.778	0.66735
NrdJ	ribonucletotide reductase	K10807		Total	133	35.63	1
NrdJ	ribonucletotide reductase	K10808
MetH	methionine synthase	K00548		Fisher exact test.
MetH	methionine synthase	K24042		KOG	name	group	pos_pos	pos_neg	neg_pos	neg_neg	pval	padj	status
GlmES	glutamate mutase	K01846		K02189	cbiG	biosynthesis	29	53	1	51	9.2691e-07	5.65415e-05	increased in R
GlmES	glutamate mutase	K19268		K05895	cobK-cbiJ	biosynthesis	23	59	0	52	3.03214e-06	9.24802e-05	increased in R
MCM, MutA, MeaA, IcmAB	methylmalonyl-CoA mutase family	K01847		K02224	cobB-cbiA	biosynthesis	46	36	10	42	1.79349e-05	0.000273508	increased in R
MCM, MutA, MeaA, IcmAB	methylmalonyl-CoA mutase family	K01848		K00595	cobL-cbiET	biosynthesis	38	44	6	46	1.6023e-05	0.000273508	increased in R
MCM, MutA, MeaA, IcmAB	methylmalonyl-CoA mutase family	K01849		K05936	cobM, cbiF	biosynthesis	46	36	11	41	5.1357e-05	0.000522129	increased in R
EutBC	ethanolamine ammonia lyase	K03735		K05934	cobJ, cbiH	biosynthesis	46	36	11	41	5.1357e-05	0.000522129	increased in R
EutBC	ethanolamine ammonia lyase	K03736		K06042	cobH-cbiC	biosynthesis	46	36	12	40	0.000135889	0.00113978	increased in R
PduCDE, DhaBCD	B12-dependent glycerol/diol dehydratase	K01699		K02188	cbiD	biosynthesis	44	38	11	41	0.00014948	0.00113978	increased in R
PduCDE, DhaBCD	B12-dependent glycerol/diol dehydratase	K13919		K02233	E2.7.8.26, cobS, cobV	biosynthesis	42	40	11	41	0.000406127	0.00275264	increased in R
PduCDE, DhaBCD	B12-dependent glycerol/diol dehydratase	K13920		K02190	cbiK	biosynthesis	40	42	11	41	0.0010329	0.00630069	increased in R
KamED	beta-lysine 5,6-aminomutase	K01844		K02227	cbiB, cobD	biosynthesis	50	32	17	35	0.00121252	0.00672399	increased in R
KamED	beta-lysine 5,6-aminomutase	K18011		K02232	cobQ, cbiP	biosynthesis	49	33	17	35	0.00190114	0.00892075	increased in R
OraSE	D-ornithine 4,5-aminomutase	K17898		K02231	cobP, cobU	biosynthesis	44	38	14	38	0.00188863	0.00892075	increased in R
OraSE	D-ornithine 4,5-aminomutase	K17899		K02226	cobC, phpB	biosynthesis	45	37	16	36	0.0050693	0.0220877	increased in R
QueG	epoxyqueuosine reductase	K18979		K19221	cobA, btuR	biosynthesis	44	38	16	36	0.00744998	0.0302966	increased in R
PceA	reductive dehalogenase	K21647		K24042	yitJ	dependent	18	64	3	49	0.00908695	0.034644	increased in R
AcsCDE	Wood-Ljungdahl corrinoid protein	K00194
AcsCDE	Wood-Ljungdahl corrinoid protein	K00197
AcsCDE	Wood-Ljungdahl corrinoid protein	K15023
MtaAB, MtbAB, MtmB, MttB, MtqAB	corrinoid methyltransferase families	K14080
MtaAB, MtbAB, MtmB, MttB, MtqAB	corrinoid methyltransferase families	K14082
MtaAB, MtbAB, MtmB, MttB, MtqAB	corrinoid methyltransferase families	K16176
MtaAB, MtbAB, MtmB, MttB, MtqAB	corrinoid methyltransferase families	K16178
MtaAB, MtbAB, MtmB, MttB, MtqAB	corrinoid methyltransferase families	K14083
MtaAB, MtbAB, MtmB, MttB, MtqAB	corrinoid methyltransferase families	K04480
BchE	bacteriochlorophyll cyclase	K04034
dhaB	glycerol dehydrataseglycerol dehydratase	K06120
dhaB	glycerol dehydrataseglycerol dehydratase	K06121
dhaB	glycerol dehydrataseglycerol dehydratase	K06122
mal	methylaspartate ammonia lyase	K04835
mcr	methyl-coenzyme M reductase	K00399
mcr	methyl-coenzyme M reductase	K00401
mcr	methyl-coenzyme M reductase	K00402
List of cobalamin-transporters added to the analysis.
Gene	Description	KOG
btuC	vitamin B12 transport system permease protein	K06073
btuD	vitamin B12 transport system ATP-binding protein [EC:7.6.2.8]	K06074
btuF	vitamin B12 transport system substrate-binding protein	K06858
btuB	vitamin B12 transporter	K16092
cbrT	energy-coupling factor transport system substrate-specific component	K16927
ecfT	energy-coupling factor transport system permease protein	K16785
