# Supplementary material for: Systemic metabolic depletion of gut microbiome undermines responsiveness to melanoma immunotherapy
Source: Life Sci Alliance. 2024 Mar 6;7(5):e202302480. doi: 10.26508/lsa.202302480 (PMC10917649; doi:10.26508/lsa.202302480)
Supplement: Supplementary file 13 [file LSA-2023-02480_TableS13.xlsx]

## Sheet: Table S13
Statistical evaluation of gapseq predicted SCFA production ability across MAG biomarkers.
PERMANOVA, Bray-Curtis dissimilarity, 9999 permutations.
Variable	Df	SumOfSqs	R2	F	Pr(>F)	FDR
phyla	5	0.0357	0.1951	6.3138	0.0001	0.0002
status	1	4.6654	0.0357	0.2416	0.6703	0.6703
Residuals	130	19.2118	0.80341
Total	136	23.9129	1
