# Supplementary material for: Systemic metabolic depletion of gut microbiome undermines responsiveness to melanoma immunotherapy
Source: Life Sci Alliance. 2024 Mar 6;7(5):e202302480. doi: 10.26508/lsa.202302480 (PMC10917649; doi:10.26508/lsa.202302480)
Supplement: Supplementary file 14 [file LSA-2023-02480_TableS14.xlsx]

## Sheet: Table S14
Statistical evaluation of gene content involved in SCFA biosynthesis across MAG biomarkers.
PERMANOVA, Bray-Curtis dissimilarity, 9999 permutations.
Variable	Df	SumOfSqs	R2	F	Pr(>F)	FDR
phyla	5	1.552	0.04831	1.294	0.1245	0.1245
status	1	0.593	0.01845	2.4709	0.0249	0.0498
Residuals	125	29.99	0.93325
Total	131	32.136	1
Fisher exact test.
name	SCFA	pathway	pos_pos	pos_neg	neg_pos	neg_neg	pval	padj	status
MMCT.MmdABCD	Propionate	Succinate	56	25	22	29	0.00276064	0.0414095	increased in R
fchA	Acetate	WL	23	58	1	50	3.74532e-05	0.0011236	increased in R
AK	Acetate	PTA/AK	65	16	22	29	1.42885e-05	0.000857311	increased in R
But	Butyrate	Terminal genes	25	56	2	49	7.68959e-05	0.00153792	increased in R
Kal	Butyrate	Lysine	1	80	8	43	0.00215289	0.0430578	decreased in R
KamD	Butyrate	Lysine	1	80	8	43	0.00215289	0.0430578	decreased in R
KamA	Butyrate	Lysine	1	80	8	43	0.00215289	0.0430578	decreased in R
GSEA.
Pathway	SCFA	Genes (tot)	Genes (down)	Genes (up)	Stat (dist.dir.up)	p (dist.dir.up)	p adj (dist.dir.up)	Stat (dist.dir.dn)	p (dist.dir.dn)	p adj (dist.dir.dn)	status
Wood-Ljungdahl	Acetate	12	1	11	3.9646	0.0018	0.0216	-3.9646	0.9983	0.9983	increased in R
Lysine	Butyrate	6	6	0	-4.4308	1	1	4.4308	0.0001	0.0012	decreased in R
