# Supplementary material for: Systemic metabolic depletion of gut microbiome undermines responsiveness to melanoma immunotherapy
Source: Life Sci Alliance. 2024 Mar 6;7(5):e202302480. doi: 10.26508/lsa.202302480 (PMC10917649; doi:10.26508/lsa.202302480)
Supplement: Supplementary file 15 [file LSA-2023-02480_TableS15.xlsx]

## Sheet: Table15
Pathways of acetate, butyrate, and propionate formation found in gut microbes.
SCFAs	Pathway	KEGG
Acetate	succinyl-CoA:acetate CoA-transferase (SCACT) and succinyl-CoA synthetase (SCS)	EC 2.8.3.18, EC 6.2.1.5
	acetyl-CoA synthetase (ACS-ADP)	EC 6.2.1.13
	acetyl-CoA synthetase (ACS-AMP)	EC 6.2.1.1
	butyryl-CoA:acetate CoA-transferase (BCACT), phosphotransbutyrylase (PTB), butyrate kinase (BK)	EC 2.8.3.8, EC 2.3.1.19, EC 2.7.2.7
	phosphotransacetylase (PTA) and acetate kinase (AK)	EC 2.3.1.8, EC 2.7.2.1
	Wood–Ljungdahl (WL) pathway	M00377
Butyrate	Acetyl-CoA	EC 2.3.1.16, EC 1.1.1.157, EC 4.2.1.55, EC 1.3.99.2*, EC 2.8.3.8/9*, EC 2.3.1.19* EC 2.7.2.7*
	Glutarate	EC 2.8.3.12, EC 4.2.1.167, EC 4.1.1.70
	4-aminobutyrate	EC 1.1.1.61, EC 2.8.3.M6, EC 4.2.1.120
	Lysine	EC 5.4.3.2/3/4, EC 1.4.1.11, EC 2.3.1.247 EC 4.3.1.14
Propionate	Succinate	EC 2.8.3.M4/18, EC 5.4.99.2, EC 5.1.99.1, EC 2.1.3.1, EC 4.1.1.41
	Lactate	EC 2.8.3.1, EC 4.2.1.54, EC 1.3.1.95
	Propane-1,2-diol	EC 4.2.1.28, EC 2.3.1.222, EC 2.7.2.15
